# Supplementary material for: Unveiling Hidden Risks: Intentional Molecular Screening for Sexually Transmitted Infections and Vaginosis Pathogens in Patients Who Have Been Exclusively Tested for Human Papillomavirus Genotyping
Source: Microorganisms. 2023 Oct 30;11(11):2661. doi: 10.3390/microorganisms11112661 (PMC10672824; doi:10.3390/microorganisms11112661)
Supplement: Supplementary file 1 [file microorganisms-11-02661-s001.zip]

Archive with 1 entries (1 files):
- microorganisms-2625411-supplementary materilas.pdf
